# Supplementary material for: Enhanced Production and Profiling of Ganoderic Acids in Ganoderma lucidum Mycelia via Two-Stage Cultivation and GNPS-Guided Metabolomics
Source: J Fungi (Basel). 2026 Jul 8;12(7):500. doi: 10.3390/jof12070500 (PMC13412684; doi:10.3390/jof12070500)
Supplement: Supplementary file 1 [file jof-12-00500-s001.zip]

Archive with 1 entries (1 files):
- jof-4392699-supplementary.pdf
